# Supplementary material for: Histone demethylase JMJD2D protects against enteric bacterial infection via up-regulating colonic IL-17F to induce β-defensin expression
Source: PLoS Pathog. 2024 Jun 21;20(6):e1012316. doi: 10.1371/journal.ppat.1012316 (PMC11221690; doi:10.1371/journal.ppat.1012316)
Supplement: S1 Data — (XLSX) [file ppat.1012316.s005.xlsx]

## Sheet: Figure1B
	day	JMJD2D+/+										JMJD2D-/-
	0	100	100	100	100	100	100	100	100	100		100	100	100	100	100	100	100	100	100
	2	104.245	110.659	106.101	103.415	106.683	105.694	108.457	107.316	106.6		108.663	109.157	105.469	104.397	103.377	104.236	99.5313	106.534	99.1711
	4	102.573	114.446	105.338	102.732	106.81	108.827	111.814	110.712	101.868		106.931	106.731	107.123	104.272	99.8124	106.957	100.639	106.954	91.1263
	6	104.631	115.007	104.004	102.049	108.869	108.789	103.486	109.536	100.872		107.426	106.09	101.057	98.8387	98.0769	104.392	96.0375	106.763	89.5661
	8	102.23	112.436	99.2374	103.233	107.524	108.368	108.07	112.018	94.9564		105.693	106.96	100.873	93.82	96.1539	106.724	90.9246	107.833	87.9083
	10	103.216	111.641	97.6644	99.7723	102.186	105.388	105.358	105.095	93.462		100.396	105.311	92.0496	93.5711	92.636	100.194	85.3004	101.032	82.8376
	12	103.516	108.322	93.4223	96.1293	103.783	106.305	96.9658	97.1261	88.0448		99.3564	99.9542	81.9393	90.3774	90.5253	95.1419	79.2075	97.6691	74.744
	14	109.305	115.849	94.5186	92.4408	101.597	106.954	96.3848	96.3423	86.4882		102.475	99.6795	77.6654	86.3957	96.3415	92.6933	73.9242	91.4788	68.6982

## Sheet: Figure1C
	Feces	day	JMJD2D+/+											JMJD2D-/-
		7	6.151	3.24603	7.29732	5.84205	8.2912	8.55258	8.57862	8.36618	8.46382	8.59209		8.3512	8.27937	8.80884	9.04576	9.62423	8.41353	8.61227	8.90356	8.85224	8.94284
		14	5.86338	5.55254	7.55215	5.79875	6.45077	7.78648	7.53123	7.21365	7.71581			7.09691	7.61589	9.0815	8.3604	6.87645	8.30449	8.23824	7.57186	7.71045	9.38591
		21	0	2.23557	2.83039	0	0	0	0	0				4.77188	3.25964	3.58128	4.25739	0	2.87105	2.55388	0	2.451	0
		28	2.19928	0	0	0	0	0						1.85824	0	0	0	0	0
	colon	7	5.85312	7.90982	8.56314	5.37911	8.58901	9.00613	8.80785	9.33274	9.33196			8.97693	9.07717	9.51755	8.90214	9.26846	9.2579	9.5453	8.9356	8.94989	9.53872	9.24138
		14	3.99872	3.17393	7.3345	7.40841	3.43297	2.62342	5.73979	5.26744				4.55567	5.35732	7.73599	7.35598	4.81588	7.88247	5.42939	7.83798	7.68815	7.48381
		21	0	0	0	0	0	0	0	0	0			0	0	3.32295	0	0	0	0	0	0	0
		28	0	0	0	0	0	0						0	0	0	0	0	0
	Cerum+Feces	7	2.59289	1.3851	5.27348	7.80136	7.67179	7.69868	7.61363	7.67297	7.65758			8.3627	8.58619	8.49983	8.85668	8.86207	8.71688	8.70261	8.65981	8.70879
		14	5.24068	5.70096	5.4162	6.68741	4.82959	4.76789	7.54738	7.62289	7.3388				7.07035	7.9138	7.9475	7.05669	6.70701	7.30846	5.90319	7.0916	7.07955	8.75747
		21	2.70313	1.00498	1.60824	1.61666	0	1.58225	1.51818	0				2.83678	2.50621	1.87139	3.78651	1.70974	1.6892	1.33639	2.01601	2.09936
		28	1.53239	0	0	0	0	0						1.66364	1.62427	0	0	0	0
	Spleen	7	0	0	4.14678	0	2.29017	3.18778	3.64284	3.69612				4.55049	4.30326	4.05853	4.49252	4.53293	3.9219	4.2508	4.67464	4.1475
		14		2.82749	3.18346	2.88016	4.7309	3.33747	2.99783	2.22294	4.26423	4.51753		3.07046	5.06028	5.27053	4.68068	3.45078	4.31809	3.91793	5.20908	5.38406	5.79948
		21	0	2.02319	1.75895	1.66797	0	0	0	0	0			1.74958	2.29456	2.11219	2.37322	2.15243	0	2.45264	2.35853	0
		28	0	0	0	0	0	0						0	0	0	0	0	0
	Lung	7	1.54001	0	2.44335	0	3.089	3.11551	3.18906	3.19183	3.1582	3.0404		3.45817	4.28932	3.81185	3.61428	4.08606	4.85262	3.54788
		14	2.62936	2.6059	2.71897	3.76838	3.51782	2.76419	4.50704	4.19848	3.21761			3.00504	4.77963	4.5832	3.5674	3.40129	4.52232	3.13401	4.47701	4.84856	6.17485
		21	1.5177	0	0	0	0	0	0	0	0			1.56098	0	1.7986	1.56193	3.37705	0	0	0	1.56225	1.88273
		28	0	0	0	0	0	0						2.18522	0	0	0	0	0
	Liver	7	0.612397	0	2.88913	0	3.91972	3.70771	3.66703					4.22637	3.91978	3.91567	4.47181	5.04448	3.92211	4.5107	4.44923	4.0766	5.14482	4.64659
		14	1.45933	1.65822	3.33104	4.402	3.26189	1.04876	2.08537	3.8389	3.58144			2.80086	4.73036	5.51872	4.40986	2.74189	4.94998	2.35436	5.09041	4.97145	5.50727
		21	0	0	0	0	0	0	0	0	0			0	1.54592	0.900078	1.40642	0	0	0	0	0	0
		28	0	0	0	0	0	0						0	0	0	0	0	0

## Sheet: Figure1E
		JMJD2D+/+											JMJD2D-/-
colon length	0	6.8	6.5	7	7.2	7.1	7.2	7.7	7.5					7	6.6	7	6.9	7.2	7.2	7.4
	7	6.5	6.2	7.2	6.2	7.2	6.9	6.6	6.1	6.6				6	6.6	6.2	5.7	6	6.6	6.6	6.5	5.5	6.1
	14	7.4	7.6	6	6.5	7.1	7.3	6.8	6.1	6				7	6.3	6.3	5.5	6	6.4	6.6	5.7	5.7	5.6

## Sheet: Figure1F
	day	JMJD2D+/+						JMJD2D-/-
	0	0	1	0	0	1		0	0	1	0	1
	7	2	3	2	2	2		4	5	5	5	5
	14	1	1	2	1	3		3	3	4	5	5

## Sheet: Figure1G
	TNFalpha		JMJD2D+/+					JMJD2D-/-
		0	0.03279	0.02469	0.01029	0.02312	0.01576	0.02243	0.01572	0.032	0.0252	0.021
		7	0.09445	0.0247	0.03354	0.0421	0.0315	0.02334	0.12816	0.06237	0.0533	0.0718
		14	0.05361	0.07361	0.06239	0.02087	0.02886	0.09176	0.10526	0.12289	0.14208	0.10897
	IL-6	0	0.26	0.06	0.1	0.34	0.2	0.23	0.25	0.11	0.27	0.15
		7	0.85	0.28	0.04	0.98	1.15	0.78	0.92	0.82	0.81	2.34
		14	1.28	0.6	0.21	0.62	0.58	1.95	1.82	2.69	0.91	0.99
	IL-1beta	0	0.08	0.05	0.13	0.14	0.07	0.18	0.09	0.04	0.06	0.09
		7	0.11	0.16	0.15	0.33	0.3	0.03	0.8	0.25	0.12	0.1
		14	0.71	0.7	0.74	0.68	0.28	0.67	1.67	0.79	0.93	0.53

## Sheet: Figure2A-C
			WT BM > WT	WT BM > JMJD2D-/-	JMJD2D-/- BM > WT	JMJD2D-/- BM > JMJD2D-/-
		feces	8.56557	10.3539	7.58782	9.31003
			9.03703	10.0921	9.04223	8.80577
			9.11004	9.31927	9.24161	9.01687
				9.5234	8.37863	10.0397
				9.834	9.36243	9.64636
				8.97937	8.59226
				9.96506
				9.47486
				9.21195
		colon	9.52591	9.1028	9.45644	9.7395
			9.59984	9.83441	9.71173	9.86804
			9.61362	10.5941	9.62431	9.65422
			9.68124	10.1591	9.65167	10.1205
			9.34593	9.99927	9.62518	10.2757
			9.56975	10.2392	9.55209	9.82529
				10.2449	9.64336	10.0698
				10.1581	9.4297
				9.90416
				10.3984
				10.3562
		spleen	5.71202	6.90883	5.90064	6.9773
			6.33496	6.67882	6.11441	6.71634
			5.83797	6.65103	6.62898	6.10652
			5.9187	6.06463	5.71557	6.68237
			5.85576	5.44344	5.68112	6.87506
			5.82948	6.87094	5.48735	6.00266
				6.48375	6.44586	6.49204
				6.82255	6.44558
				6.87793
				6.72054
				6.32534

## Sheet: Figure2D
			WT BM > WT	WT BM > JMJD2D-/-	JMJD2D-/- BM > WT	JMJD2D-/- BM > JMJD2D-/-
		CR IHC staining	0.339909	3.97351	0.306226	2.36472
			1.00462	2.17132	0.652899	1.69657
			0.806798	1.77428	0.944183	2.32732
			1.21477	1.62641	0.360992	1.13032
				2.03212	0.41991
				1.64416
				1.56036
		Histology Score	4	4	4	5
			2	5.5	2	6
			3.5	5.5	2	5
			4.5	5	3.5	5.5
			3	3	4.5	3.5
				3	3.5
				4.5	3
				6	3

## Sheet: Figure3A-F
		day	JMJD2D+/+							JMJD2D-/-
	β-defensin-1	0	1.38	1.14	1.01	0.8	1.16	0.68		0.54	0.69	0.55	0.41	0.61	0.23
		7	2.99	1.62	2.58	1.94	2.07	1.27		1.3	0.73	1.03	1.32	0.69	1.27
		14	5.4	5.4	3.66	7.59	6.56	6.26		1.48	1.14	3.25	1.55	1.57	1.08
	β-defensin-2	0	1.59	1.7	0.89	0.72	0.89	0.65		0.63	0.88	1.16	0.89	1.13	1
		7	13.44	7.74	15.57	8.02	11.52	12.95		10.88	15.04	8.19	8.16	11.55	10.79
		14	12.51	11.37	12.07	5.77	7.71	12.77		16.36	13.29	6.61	6.5	13.12	6.47
	β-defensin-3	0	1.08	0.8	1.05	1.03	1.77	0.61		0.48	0.55	0.2	0.69	0.8	0.69
		7	14.97	19.15	15.69	13.47	12.99	15.87		8.86	6.04	8.58	6.47	9.68	15.85
		14	14.7	8.1	7.07	10.1	13.19	15.35		5.59	4.31	7.95	5.47	8.57	5.69
	β-defensin-4	0	1.24	1.21	0.98	1.09	0.74	0.84		0.48	0.47	0.47	0.45	0.19	0.34
		7	10.85	9.11	15.27	8.59	8.16	13.87		3.12	3.62	8.52	3.75	3.56	7.56
		14	9.17	5.2	6.61	10.96	10.19	5.64		5.78	3.69	3.99	5.01	2.59	3.13
	IL-17F	0	0.93	0.78	1.01	1.35	1.06	0.96		0.53	0.55	0.63	0.37	0.38	0.34
		7	8.43	4.49	6.33	9.58	5.65	10.15		3.43	3.7	2.29	2.13	2.09	4.41
		14	5.16	8.14	7.75	4.39	4.49	6.52		1.61	1.48	2.25	1.41	5.32	1.75
	IL-17A	0	0.98	0.86	1.52	0.9	0.93	0.92		1.54	1.04	0.81	0.9	1.2	0.79
		7	11.31	12.9	18.46	10.05	10.9	7.99		8.12	12.44	9.15	12.19	11.49	8.58
		14	16.48	4.14	14.25	11.76	6.29	9.22		8.66	10.21	11.63	14.52	10.64	3.84

## Sheet: Figure3G
			day	JMJD2D+/+							JMJD2D-/-
		IL-17F	0	4.07132	5.81196	5.72335	4.60897	3.98403	5.47711		3.69613	3.3282	3.03801	2.59479	3.16917	2.97891
			7	18.2496	24.329	22.5745	18.8538	17.0993	25.5736		5.95319	5.09254	6.86658	5.95495	7.04147	5.61808
			14	17.693	29.5024	21.5229	18.6491	16.0053	20.3337		5.28863	4.29543	5.33626	8.83811	5.11051	5.23619

## Sheet: FIgure3 H, I
			day	JMJD2D+/+							JMJD2D-/-
		IL-17RA	0	1.11	1.04	0.85	0.87	1.09	1.06		1.26	1.13	0.67	1.05	1.27	0.57
			7	1.75	1.57	1.49	0.99	1.56	1.58		1.36	0.73	0.79	2.26	1.33	1.58
			14	3.47	1.23	1.98	2.73	1.25	3.38		2.24	3.4	2.46	2.32	2.25	1.18
		IL-17RC	0	0.88	0.76	0.73	0.95	1.82	1.18		0.9	0.77	1.14	0.8	1.24	0.95
			7	1.33	1.18	1.42	1.63	1.93	1.65		1.07	1.75	1.17	1.31	1.8	1.03
			14	2.59	1.32	2.5	2.39	2.17	2.95		2.97	2.47	1.97	2.98	2.1	1.13

[truncated: 17 more sheets: Figure4A, Fiigure4B, Figure4C, Figure5B, Figure5C, Figure5F, Figure5H, Figure5I, Figure6B, Figure6C, Figure6D, Supplementary Figure S1, Supplementary Figure S2, Supplementary Figure S4A, Supplementary Figure S4B, Supplementary Figure S4D, Supplementary Figure S4E]
